# Supplementary material for: Curcuma aromatica Salisb. Protects from Acetaminophen-Induced Hepatotoxicity by Regulating the Sirt1/HO-1 Signaling Pathway
Source: Nutrients. 2023 Feb 4;15(4):808. doi: 10.3390/nu15040808 (PMC9964786; doi:10.3390/nu15040808)
Supplement: Supplementary file 1 [file nutrients-15-00808-s001.zip]

Archive with 1 entries (1 files):
- nutrients-2145707-supplementary.pdf
